# Supplementary material for: L-DOPA regulates neuroinflammation and Aβ pathology through NEP and ADAM17 in a mouse model of AD
Source: Mol Brain. 2024 Apr 30;17:21. doi: 10.1186/s13041-024-01092-8 (PMC11059733; doi:10.1186/s13041-024-01092-8)
Supplement: Supplementary file 2 — Supplementary Material 2. [file 13041_2024_1092_MOESM2_ESM.xlsx]

## Sheet: Main Figure
Statistical Data for Figure 1
Figure 1B. Iba-1 fluorescence intensity in Cortex					Figure 1B. Iba-1 fluorescence intensity in CA1					Figure 1B. Iba-1 fluorescence intensity in DG	Iba-1- intensity
Table Analyzed	Iba-1- intensity				Table Analyzed	Iba-1- intensity				Table Analyzed	Iba-1- intensity
Column B	L-DOPA				Column E	L-DOPA				Column H	L-DOPA
vs.	vs.				vs.	vs.				vs.	vs.
Column A	Veh				Column D	Veh				Column G	Veh
Unpaired t test					Unpaired t test					Unpaired t test
P value	0.011				P value	<0.0001				P value	<0.0001
P value summary	*				P value summary	****				P value summary	****
Significantly different (P < 0.05)?	Yes				Significantly different (P < 0.05)?	Yes				Significantly different (P < 0.05)?	Yes
One- or two-tailed P value?	Two-tailed				One- or two-tailed P value?	Two-tailed				One- or two-tailed P value?	Two-tailed
t, df	t=2.633, df=54				t, df	t=4.241, df=54				t, df	t=4.470, df=54
Figure 1B. Iba-1 labeled area in Cortex					Figure 1B. Iba-1 labeled area in CA1					Figure 1B. Iba-1 labeled area in DG
Table Analyzed	Iba-1 labeled area				Table Analyzed	Iba-1 labeled area				Table Analyzed	Iba-1 labeled area
Column B	L-DOPA				Column E	L-DOPA				Column H	L-DOPA
vs.	vs.				vs.	vs.				vs.	vs.
Column A	Veh				Column D	Veh				Column G	Veh
Unpaired t test					Unpaired t test					Unpaired t test
P value	0.774				P value	0.006				P value	0.0382
P value summary	ns				P value summary	**				P value summary	*
Significantly different (P < 0.05)?	No				Significantly different (P < 0.05)?	Yes				Significantly different (P < 0.05)?	Yes
One- or two-tailed P value?	Two-tailed				One- or two-tailed P value?	Two-tailed				One- or two-tailed P value?	Two-tailed
t, df	t=0.2886, df=54				t, df	t=2.858, df=54				t, df	t=2.125, df=54
Figure 1B. Iba-1 positive cells in Cortex					Figure 1B. Iba-1 positive cells in CA1					Figure 1B. Iba-1 positive cells in DG
Table Analyzed	Iba-1 positive cells				Table Analyzed	Iba-1 positive cells				Table Analyzed	Iba-1 positive cells
Column B	L-DOPA				Column E	L-DOPA				Column H	L-DOPA
vs.	vs.				vs.	vs.				vs.	vs.
Column A	Veh				Column D	Veh				Column G	Veh
Unpaired t test					Unpaired t test					Unpaired t test
P value	0.3259				P value	0.0026				P value	0.0019
P value summary	ns				P value summary	**				P value summary	**
Significantly different (P < 0.05)?	No				Significantly different (P < 0.05)?	Yes				Significantly different (P < 0.05)?	Yes
One- or two-tailed P value?	Two-tailed				One- or two-tailed P value?	Two-tailed				One- or two-tailed P value?	Two-tailed
t, df	t=0.9914, df=54				t, df	t=3.161, df=54				t, df	t=3.270, df=54
Figure 1D. GFAP fluorescence intensity in Cortex					Figure 1D. GFAP fluorescence intensity in CA1					Figure 1D. GFAP fluorescence intensity in DG
Table Analyzed	GFAP intensity				Table Analyzed	GFAP intensity				Table Analyzed	GFAP intensity
Column B	L-DOPA				Column E	L-DOPA				Column H	L-DOPA
vs.	vs.				vs.	vs.				vs.	vs.
Column A	Veh				Column D	Veh				Column G	Veh
Unpaired t test					Unpaired t test					Unpaired t test
P value	0.0387				P value	0.0007				P value	0.0026
P value summary	*				P value summary	***				P value summary	**
Significantly different (P < 0.05)?	Yes				Significantly different (P < 0.05)?	Yes				Significantly different (P < 0.05)?	Yes
One- or two-tailed P value?	Two-tailed				One- or two-tailed P value?	Two-tailed				One- or two-tailed P value?	Two-tailed
t, df	t=2.120, df=54				t, df	t=3.605, df=54				t, df	t=3.152, df=54
Figure 1D. GFAP labeled area in Cortex					Figure 1D. GFAP labeled area in CA1					Figure 1D. GFAP labeled area in DG
Table Analyzed	GFAP labeled area				Table Analyzed	GFAP labeled area				Table Analyzed	GFAP labeled area
Column B	L-DOPA				Column E	L-DOPA				Column H	L-DOPA
vs.	vs.				vs.	vs.				vs.	vs.
Column A	Veh				Column D	Veh				Column G	Veh
Unpaired t test					Unpaired t test					Unpaired t test
P value	0.1013				P value	0.0008				P value	0.0029
P value summary	ns				P value summary	***				P value summary	**
Significantly different (P < 0.05)?	No				Significantly different (P < 0.05)?	Yes				Significantly different (P < 0.05)?	Yes
One- or two-tailed P value?	Two-tailed				One- or two-tailed P value?	Two-tailed				One- or two-tailed P value?	Two-tailed
t, df	t=1.667, df=54				t, df	t=3.565, df=54				t, df	t=3.123, df=54
Figure 1D. GFAP positive cells in Cortex					Figure 1D. GFAP positive cells in CA1					Figure 1D. GFAP positive cells in DG
Table Analyzed	GFAP positive cells				Table Analyzed	GFAP positive cells				Table Analyzed	GFAP positive cells
Column B	L-DOPA				Column E	L-DOPA				Column H	L-DOPA
vs.	vs.				vs.	vs.				vs.	vs.
Column A	Veh				Column D	Veh				Column G	Veh
Unpaired t test					Unpaired t test					Unpaired t test
P value	0.9581				P value	0.0002				P value	<0.0001
P value summary	ns				P value summary	***				P value summary	****
Significantly different (P < 0.05)?	No				Significantly different (P < 0.05)?	Yes				Significantly different (P < 0.05)?	Yes
One- or two-tailed P value?	Two-tailed				One- or two-tailed P value?	Two-tailed				One- or two-tailed P value?	Two-tailed
t, df	t=0.05284, df=54				t, df	t=3.947, df=54				t, df	t=5.902, df=54
Figure 1F. Aβ plaque numbers in Cortex					Figure 1H. Aβ plaque numbers in Subiculum					Figure 1H. Aβ plaque numbers in CA1
Table Analyzed	Abeta plaque				Table Analyzed	Abeta plaque				Table Analyzed	Abeta plqaue
Column B	L-DOPA				Column B	L-DOPA				Column A	Veh
vs.	vs.				vs.	vs.				vs.	vs.
Column A	Veh				Column A	Veh				Column B	L-DOPA
Unpaired t test					Unpaired t test					Unpaired t test
P value	0.0038				P value	0.0178				P value	0.0295
P value summary	**				P value summary	*				P value summary	*
Significantly different (P < 0.05)?	Yes				Significantly different (P < 0.05)?	Yes				Significantly different (P < 0.05)?	Yes
One- or two-tailed P value?	Two-tailed				One- or two-tailed P value?	Two-tailed				One- or two-tailed P value?	Two-tailed
t, df	t=3.023, df=54				t, df	t=2.448, df=52				t, df	t=2.237, df=53
Figure 1J. NEP intensity in Cortex					Figure 1L. NEP intensity in Subiculum					Figure 1N. NEP intensity in CA1
Table Analyzed	NEP				Table Analyzed	NEP				Table Analyzed	NEP
Column B	L-DOPA				Column B	L-DOPA				Column B	L-DOPA
vs.	vs.				vs.	vs.				vs.	vs.
Column A	Veh				Column A	Veh				Column A	Veh
Unpaired t test					Unpaired t test					Unpaired t test
P value	<0.0001				P value	<0.0001				P value	<0.0001
P value summary	****				P value summary	****				P value summary	****
Significantly different (P < 0.05)?	Yes				Significantly different (P < 0.05)?	Yes				Significantly different (P < 0.05)?	Yes
One- or two-tailed P value?	Two-tailed				One- or two-tailed P value?	Two-tailed				One- or two-tailed P value?	Two-tailed
t, df	t=6.239, df=53				t, df	t=4.353, df=54				t, df	t=4.517, df=54
Figure 1P. ADAM17 intensity in Cortex					Figure 1R. ADAM17 intensity in Subiculum					Figure 1T. ADAM17 intensity in CA1
Table Analyzed	ADAM17				Table Analyzed	ADAM17				Table Analyzed	ADAM17
Column B	L-DOPA				Column B	L-DOPA				Column B	L-DOPA
vs.	vs.				vs.	vs.				vs.	vs.
Column A	Veh				Column A	Veh				Column A	Veh
Unpaired t test					Unpaired t test					Unpaired t test
P value	0.0025				P value	0.0026				P value	<0.0001
P value summary	**				P value summary	**				P value summary	****
Significantly different (P < 0.05)?	Yes				Significantly different (P < 0.05)?	Yes				Significantly different (P < 0.05)?	Yes
One- or two-tailed P value?	Two-tailed				One- or two-tailed P value?	Two-tailed				One- or two-tailed P value?	Two-tailed
t, df	t=3.177, df=54				t, df	t=3.152, df=54				t, df	t=4.352, df=53

## Sheet: Supplementary Figures
Statistical Data for supplemetnary Figures
Supple Fig 1B. AT100 fluorescence intensity in Cortex						Supple Fig 1D. AT100 fluorescence intensity in CA1
Table Analyzed	AT100					Table Analyzed	AT100
Column B	Data Set-B					Column B	Data Set-B
vs.	vs.					vs.	vs.
Column A	Data Set-A					Column A	Data Set-A
Unpaired t test						Unpaired t test
P value	0.2279					P value	0.0566
P value summary	ns					P value summary	ns
Significantly different (P < 0.05)?	No					Significantly different (P < 0.05)?	No
One- or two-tailed P value?	Two-tailed					One- or two-tailed P value?	Two-tailed
t, df	t=1.220, df=53					t, df	t=1.949, df=53
Supple Fig 2B. pGSK3α/β fluorescence intensity in Cortex						Supple Fig 2D. pGSK3α/β fluorescence intensity in CA1
Table Analyzed	pGSK3a/b					Table Analyzed	pGSK3a/b
Column B	Data Set-B					Column B	Data Set-B
vs.	vs.					vs.	vs.
Column A	Data Set-A					Column A	Data Set-A
Unpaired t test						Unpaired t test
P value	0.6879					P value	0.8366
P value summary	ns					P value summary	ns
Significantly different (P < 0.05)?	No					Significantly different (P < 0.05)?	No
One- or two-tailed P value?	Two-tailed					One- or two-tailed P value?	Two-tailed
t, df	t=0.4038, df=54					t, df	t=0.2073, df=54
Supple Fig 3B. DYRK1A fluorescence intensity in Cortex						Supple Fig 3D. DYRK1A fluorescence intensity in CA1
Table Analyzed	DYRK1A Cortex					Table Analyzed	DYRK1A CA1
Column B	Data Set-B					Column B	Data Set-B
vs.	vs.					vs.	vs.
Column A	Data Set-A					Column A	Data Set-A
Unpaired t test						Unpaired t test
P value	0.7449					P value	0.4803
P value summary	ns					P value summary	ns
Significantly different (P < 0.05)?	No					Significantly different (P < 0.05)?	No
One- or two-tailed P value?	Two-tailed					One- or two-tailed P value?	Two-tailed
t, df	t=0.3270, df=54					t, df	t=0.7108, df=54
Supple Fig 4B. pCDK5 fluorescence intensity in Cortex						Supple Fig 4D. pCDK5 fluorescence intensity in CA1
Table Analyzed	p-CDK5 Cortex					Table Analyzed	p-CDK5 CA1
Column B	L-DOPA					Column B	Data Set-B
vs.	vs.					vs.	vs.
Column A	Veh					Column A	Data Set-A
Unpaired t test						Unpaired t test
P value	0.2811					P value	0.7664
P value summary	ns					P value summary	ns
Significantly different (P < 0.05)?	No					Significantly different (P < 0.05)?	No
One- or two-tailed P value?	Two-tailed					One- or two-tailed P value?	Two-tailed
t, df	t=1.089, df=54					t, df	t=0.2986, df=54
